# Supplementary material for: Bridging the Gap: Interventions to Increase Cancer Screening Adherence in Individuals with Mental Disorders—A Systematic Review
Source: Behav Sci (Basel). 2025 Jan 4;15(1):47. doi: 10.3390/bs15010047 (PMC11761912; doi:10.3390/bs15010047)
Supplement: Supplementary file 1 [file behavsci-15-00047-s001.zip]

Archive with 1 entries (1 files):
- behavsci-3266139-supplementary.pdf
